# Supplementary material for: Innovation in Healthy and Sustainable Food Product Development for Health and Aged Care: A Scoping Review
Source: Foods. 2022 Nov 11;11(22):3604. doi: 10.3390/foods11223604 (PMC9689587; doi:10.3390/foods11223604)
Supplement: Supplementary file 1 [file foods-11-03604-s001.zip]

Archive with 2 entries (2 files):
- Supplementary file S1 - Table S1 Database search strategies.pdf
- Supplementary file S2 - Table S2 Excluded full text references.pdf
